# Supplementary material for: COVID-19 Mobile Health Apps: An Overview of Mobile Applications in Indonesia
Source: Front Public Health. 2022 May 4;10:879695. doi: 10.3389/fpubh.2022.879695 (PMC9114306; doi:10.3389/fpubh.2022.879695)
Supplement: Supplementary Table 1 — Search strategy. [file Table_1.XLSX]

## Sheet: Sheet1
Table. Functionalities of the coronavirus disease-19 apps and their comparison with World Health Organization (WHO) recommendation for digital health interventions (n= 7)
WHO recommendations	COVID-19 related functions	n	%	PeduliLindungi	SiLacak	10 Rumah Aman	Mobile JKN	PIKOBAR Jawa Barat	Sawarna Kabupaten Bandung	PaPa Sulbar
Clients
Targeted client communication	Availability of testing services and protective equipment for high-risk population	1	14.2857	1	0	0	0	0	0	0
Untargeted client communication	Preventive measures and demystification	5	71.4286	1	0	1	1	1	0	1
Client to client communication	Community forums for patients and family members	5	71.4286	1	0	1	1	1	0	1
Personal health tracking	Symptom tracker	5	71.4286	1	0	1	1	1	0	1
	Self-risk assessment	6	85.7143	1	0	1	1	1	1	1
	Quarantine monitoring	4	57.1429	1	0	0	1	1	0	1
Citizen based reporting	User feedback on services	3	42.8571	1	0	0	1	1	0	0
On-demand information services to clients	Information provision through chatbots or helpline	6	85.7143	1	1	1	1	1	1	0
Client financial transactions	Manage out of pocket payment by service users	0	0	0	0	0	0	0	0	0
Health workers
Client identification and registration	Enrol user for health services/clinical care	5	71.4286	1	0	0	1	1	1	1
Client health records	Longitudinal tracking of user’s health status	4	57.1429	1	0	1	0	1	0	1
Health worker decision support	Job-aid for frontline health workers	0	0	0	0	0	0	0	0	0
Telemedicine	Teleconsultation and testing appointments	5	71.4286	1	0	1	1	1	1	0
Health worker communication	Provider to provider communication	0	0	0	0	0	0	0	0	0
Referral coordination	Manage referrals between points of service within the health sector	2	28.5714	0	0	0	0	1	1	0
Health worker activity planning and scheduling	Electronic pass for the movement of the health workers during the lockdown	0	0	0	0	0	0	0	0	0
Health worker training	Train new and existing healthcare staff	0	0	0	0	0	0	0	0	0
Prescription and medication management	Prescribtion and medication	3	42.8571	1	0	0	1	1	0	0
Laboratory and diagnostics imaging management	Testing for COVID-19	3	42.8571	1	0	0	1	1	0	0
Health system managers
Human resource management	Human resource monitoring for hospital staff	0	0	0	0	0	0	0	0	0
	Participation/volunteer recruitment	2	28.5714	0	0	1	0	1	0	0
Supply chain management	Monitor stock levels of health commodities	1	14.2857	0	0	0	0	1	0	0
Public health event notification	Notification of confirmed cases	6	85.7143	1	0	1	1	1	1	1
	Contact tracing	1	14.2857	1	0	0	0		0	0
	Hotspot identification	4	57.1429	1	0	0	1	1	1	0
Civil registration and vital statistic	Notification of deaths	6	85.7143	1	0	1	1	1	1	1
Health financing	Accepting donations from contributors	2	28.5714	0	0	1	0	1	0	0
Equipment and asset management	Monitor status of beds and ventilators	1	14.2857	0	0	0	0	1	0	0
Facility management	Priority checklists for facility management	1	14.2857	0	0	0	0	1	0	0
Data services
Data collection, management, and use	Data storage, aggregation and visualization	6	85.7143	1	0	1	1	1	1	1
	Prediction on future trends of disease	0	0	0	0	0	0	0	0	0
Location mapping	Map location of health facilities	4	57.1429	1	0	0	1	1	1	0
	Location data recording or Bluetooth handshakes	5	71.4286	1	0	1	1	1	1	0
Data exchange and interoperability	Data exchange across systems	5	71.4286	1	0	1	1	1	1	0
